# Supplementary material for: Stannous Chloride-Modified Glass Substrates for Biomolecule Immobilization: Development of Label-Free Interferometric Sensor Chips for Highly Sensitive Detection of Aflatoxin B1 in Corn
Source: Biosensors (Basel). 2024 Nov 3;14(11):531. doi: 10.3390/bios14110531 (PMC11591935; doi:10.3390/bios14110531)
Supplement: Supplementary file 1 [file biosensors-14-00531-s001.zip]

Archive with 1 entries (1 files):
- biosensors-3244094-supplementary.pdf
